# Supplementary material for: Efflux at the Blood-Brain Barrier Reduces the Cerebral Exposure to Ochratoxin A, Ochratoxin α, Citrinin and Dihydrocitrinone
Source: Toxins (Basel). 2021 Apr 30;13(5):327. doi: 10.3390/toxins13050327 (PMC8147254; doi:10.3390/toxins13050327)
Supplement: Supplementary file 1 [file toxins-13-00327-s001.zip]

Archive with 1 entries (1 files):
- toxins-1195930-supplementary.pdf
